# Supplementary material for: Basidiomycetes Polysaccharides Regulate Growth and Antioxidant Defense System in Wheat
Source: Int J Mol Sci. 2024 Jun 22;25(13):6877. doi: 10.3390/ijms25136877 (PMC11241571; doi:10.3390/ijms25136877)
Supplement: Supplementary file 1 [file ijms-25-06877-s001.zip]

Archive with 1 entries (1 files):
- ijms-3036902-supplementary.pdf
